# Supplementary material for: Tool recommender system in Galaxy using deep learning
Source: Gigascience. 2021 Jan 6;10(1):giaa152. doi: 10.1093/gigascience/giaa152 (PMC7786169; doi:10.1093/gigascience/giaa152)
Supplement: giaa152_Supplemental_Files [file giaa152_supplemental_files.zip]

Archive with 8 entries (8 files):
- supplementary_figure_1.pdf
- supplementary_figure_2.pdf
- supplementary_figure_3.pdf
- supplementary_figure_4.pdf
- supplementary_figure_5.pdf
- supplementary_figure_6.pdf
- supplementary_figure_7.pdf
- Tool_recommendations_supplementary_file.pdf
